# Supplementary material for: Marine Sulfated Polysaccharides as Promising Antiviral Agents: A Comprehensive Report and Modeling Study Focusing on SARS CoV-2
Source: Mar Drugs. 2021 Jul 22;19(8):406. doi: 10.3390/md19080406 (PMC8401819; doi:10.3390/md19080406)
Supplement: Supplementary file 1 [file marinedrugs-19-00406-s001.zip]

Archive with 1 entries (1 files):
- marinedrugs-1261170-supplementary.pdf
